# Supplementary material for: Analysis of Sports Supplement Consumption in 1688 Federated Road Cyclists
Source: Nutrients. 2023 Dec 29;16(1):123. doi: 10.3390/nu16010123 (PMC10780486; doi:10.3390/nu16010123)
Supplement: Supplementary file 1 [file nutrients-16-00123-s001.zip]

Archive with 1 entries (1 files):
- nutrients-2778999-supplementary.pdf
